# Supplementary material for: Building the cytokinetic contractile ring in an early embryo: Initiation as clusters of myosin II, anillin and septin, and visualization of a septin filament network
Source: PLoS One. 2021 Dec 28;16(12):e0252845. doi: 10.1371/journal.pone.0252845 (PMC8714119; doi:10.1371/journal.pone.0252845)
Supplement: S1 Spreadsheet — (XLSX) [file pone.0252845.s005.xlsx]

## Sheet: Sheet1
Data for Graphs in Garno et al. submission to PLoS One
Fig 4T Graph: Percent CR Staining Pattern vs CytoK stage					Fig 6N Graph: Early Ctx Cluster Spacing (µm)				Fig 6O Graph: Early Ctx Cluster Diameter (µm)				Fig 7L Graph: Percent Clusters w/ Central Sept2 or Anillin
	Total Ctx	Punctate	Patchy/Linear		MyoHC & PMyoRLC	Sept2 & PMyoRLC	Anillin & PMyoRLC		MyoHC & PMyoRLC	Sept2 & PMyoRLC	Anillin & PMyoRLC		Total Clusters	Sept2 Central		Total Clusters	Anillin Central
Exp #1 - Early	43	32/74%	11/ 26%		2.886	3.054	1.963		0.33	0.63	0.741		50	38/76%		30	24/80%
Exp #2 - Early	24	18/72%	7/28%		3.468	2.051	1.764		0.256	0.278	0.498		30	24/80%		30	23/77%
Exp #3 - Early	50	31/62%	19/38%		2.96	2.381	2.804		0.435	0.259	0.591		12	10/83%		33	25/76%
					2.145	2.613	2.717		0.773	0.285	0.447		30	23/77%		26	20/77%
Exp #1 - Mid/Late	24	7/29%	17/71%		3.825	3.689	2.04		0.243	0.64	0.555		26	20/77%		32	24/75%
Exp #2 - Mid/Late	54	8/15%	46/85%		3.177	2.31	3.591		0.391	0.266	0.504
Exp #3 - Mid/Late	52	20/38%	32/62%		1.62	2.572	3.626		0.535	0.52	0.591
					2.148	2.241	2.887		0.653	0.79	0.48
					2.906	2.155	3.223		0.37	0.904	0.515
					2.938	3.41	3.067		0.656	0.686	0.732
					2.801	2.971	3.928		0.602	0.64	0.748
					3.357	3.412	2.749		0.807	0.922	0.576
					2.239	1.792	2.404		0.594	0.584	0.762
					3.183	2.585	3.653		0.33	0.56	0.701
					3.053	2.253	2.668		0.528	0.978	0.519
					2.166	3.211	2.879		0.53	0.816	0.538
					3.469	2.641	2.448		0.432	0.79	0.344
					3.559	3.171	3.02		0.599	0.701	0.567
					2.952	2.213	2.647		0.535	0.568	0.368
					2.876	2.574	2.772		0.624	0.482	0.72
					1.708	1.563	3.453		0.469	0.483	0.319
					3.173	2.746	2.464		0.466	0.59	0.701
					1.927	3.042	2.917		0.72	0.554	0.799
					2.736	3.097	1.71		0.472	0.696	0.656
					2.094	2.678	2.606		0.626	0.515	0.639
					1.773	2.868	3.382		0.837	0.717	0.613
					2.669	2.101	2.429		0.471	0.509	0.727
					2.35	2.802	2.607		0.884	0.693	0.684
					2.315	3.196	2.526		0.658	0.667	0.426
					2.463	3.441	1.527		0.924	0.648	0.602
					2.265	2.062	3.041
					2.133	2.589	2.829
					1.966	2.568	3.534
					3.605	3.853	3.905
					3.041	3.51	3.533
					3.891	2.425	2.596
					3.337	2.361	2.713
					3.089	2.358	3.114
					2.821	2.929	3.389
					2.948	3.355	3.331
					2.756	1.859	2.251
					2.586	3.124	2.953
					2.319	2.852	2.127
					2.924	3.793	2.925
					3.44	2.489	3.212
					2.136	2.329	2.038
					2.241	3.063	3.759
					2.53	2.121	2.732
					3.362	3.22	2.749
					3.583	2.842
					3.131	3.52
					3.062	2.616
					3.87	3.002
					2.064	3.159
					2.584	3.413
					3.378	2.229
					2.534	1.715
					2.767	3.531
					3.399	1.943
					4.133	2.947
					2.242	2.238
					2.779	2.981
					2.986	1.663
					3.633	2.96
					3.163	2.453
					4.411	3.371
					3.783	1.912
					1.381	2.415
					1.393	1.337
					1.494	2.589
					1.852	1.799
					2.055	1.961
					1.844	2.28
					1.769	2.48
